# Supplementary material for: Clinical performance testing of the automated haematology analyzer XN-31 prototype using whole blood samples from patients with imported malaria in Japan
Source: Malar J. 2022 Jul 30;21:229. doi: 10.1186/s12936-022-04247-x (PMC9338637; doi:10.1186/s12936-022-04247-x)
Supplement: Supplementary file 2 — Additional file 2. Detailed profile of all patients recruited to this study. [file 12936_2022_4247_MOESM2_ESM.xlsx]

## Sheet: Sheet1
No.	Sex	Age	Country	Year	RDT	Microscopy		XN-31 LM mode		XN-31 PD mode		Nested-PCR
						Species	Parasitemia (%)	Flagging	MI-RBC(%)	Flagging	MI-RBC(%)
1	F	27	Indonesia	2017	T1+T2+	Pf	2	Pf	2.3273	Pf	2.3034	Pf
2	M	41	Nigeria		T1-T2-	Negative	-	Negative	-	Negative	-	Negative
3	F	23	India, Nepal		T1-T2-	Negative	-	Negative	-	Negative	-	Negative
4	M	48	Ghana		T1+T2+	Pf	0.95	Pf	0.8989	Pf	0.8633	Pf
5	F	68	Zimbabwe, Botswana, South Africa		T1-T2-	Negative	-	Negative	-	Negative	-	Negative
6	M	38	PNG		T1-T2-	Negative	-	Negative	-	Negative	-	Negative
7	M	37	Zambia, Sierra Leone		T1+T2-	Pf	0.0015	Pf	0.004	Pf	0.0033	Pf
8	F	49	Bolivia		T1-T2-	Negative	-	Negative	-	Negative	-	Negative
9	F	29	Tanzania		T1-T2-	Negative	-	Negative	-	Negative	-	Negative
10	M	40	PNG, Tanzania		T1-T2+	Pv or Po	0.083	Others	0.065	Others	0.0614	Pv
11	F	21	Laos		T1-T2-	Negative	-	Negative	-	Negative	-	Negative
12	M	35	Ivory Coast		T1-T2-	Negative	-	Negative	-	Negative	-	Negative
13	M	56	Malaysia		T1-T2-	Negative	-	Negative	-	Negative	-	Negative
14	F	18	Cameroon		T1-T2+	Pm	0.021	Others	0.0244	Pf & Others	0.0202	Pm&Pf
15	M	48	Congo		T1-T2-	Negative	-	Abn	-	Abn	-	Negative
16	F	30	Zimbabwe. etc.		T1-T2-	Negative	-	Negative	-	Negative	-	Negative
17	M	47	Congo		T1+T2+	Pf	0.012	Pf	0.023	Pf	0.0204	Pf
18	M	53	Ivory Coast		T1-T2-	Negative	-	Abn	-	Negative	-	Negative
19	M	5	Indonesia		T1-T2-	Negative	-	Negative	-	Negative	-	Negative
20	F	37	Uganda		T1+T2-	Negative	-	Negative	-	Negative	-	Pf
21	M	29	Ghana		T1+T2+	Pf	0.31	Pf	0.2312	Pf	0.2163	Pf
22	F	34	Tanzania		T1-T2-	Negative	-	Negative	-	Negative	-	Negative
23	M	53	Rwanda, Sierra Leone		T1+T2+	Pf	9.34	Pf	8.0393	Pf	8.4209	Pf
24	M	46	Ghana		T1-T2-	Negative	-	Negative	-	Negative	-	Negative
25	M	33	Burkina Faso		T1-T2-	Negative	-	Negative	-	Negative	-	Negative
26	F	66	Nigeria		T1+T2+	Pf	0.297	Pf	0.3415	Pf	0.3347	Pf
27	M	47	Ethiopia		T1-T2-	Negative	-	Negative	-	Negative	-	Negative
28	M	40	Ghana		T1+T2+	Pf	3.4	Pf	4.0191	Pf	3.8777	Pf
29	F	33	Ivory Coast		T1+T2+	Pf	1.13	Pf	1.2088	Pf	1.2003	Pf
30	F	55	Congo		T1+T2-	Negative	-	Negative	-	Negative	-	Negative
31	M	39	Nigeria		T1+T2+	Pf	0.145	Pf	0.1296	Pf	0.1267	Pf
32	M	34	Guinea		T1+T2-	Pf	0.0075	Pf	0.0072	Pf	0.0067	Pf
33	M	31	Congo		T1+T2-	Pf	0.785	Pf	0.6893	Pf	0.6841	Pf
34	M	43	Ghana		T1+T2-	Pf	0.0003	UNC	0.0009	Negative	-	Pf
35	M	12	Ghana		T1+T2+	Pf	3	Pf	2.6657	Pf	0.6841	Pf
36	F	21	Uganda		T1-T2-	Negative	-	Negative	-	Negative	-	Negative
37	M	35	Benin		T1+T2-	Pf	0.14	Pf	0.1801	ND	0.1727	Pf
38	F	46	Burkina Faso		T1-T2-	Negative	-	Negative	-	Negative	-	Negative
39	M	30	Ghana		T1+T2+	Pf & Po	0.1	Pf	0.1446	Pf	0.1365	Pf & Po
40	M	31	Thailand, India, Kenya, Uganda, Myanmar, Malaysia		T1-T2-	Negative	-	Negative	-	Negative	-	Negative
41	M	29	India		T1+T2+	Pf	0.3	Pf	0.2681	Pf	0.2573	Pf
42	M	58	Indonesia		T1-T2+	Pv	0.255	Others	0.2016	Others	0.1954	Pv
43	F	50	Mozambique		T1-T2-	Negative	-	Negative	-	Negative	-	Negative
44	M	53	Uganda, Kenya		T1-T2-	Negative	-	Negative	-	Negative	-	Negative
45	M	25	Sierra Leone	2018	T1-T2-	Negative	-	Negative	-	Negative	-	Negative
46	M	39	Benin		T1-T2-	Negative	-	Negative	-	Negative	-	Negative
47	M	69	Palawan		T1-T2-	Pk	0.062	Pf	0.0434	Pf	0.0421	Pk
48	F	23	Myanmar		T1-T2-	Negative	-	Negative	-	Negative	-	Negative
49	M	23	Brazil		T1-T2-	Negative	-	Negative	-	Negative	-	Negative
50	M	55	Mozambique		T1+T2+	Pf	0.82	Pf	0.8265	Pf	0.7988	Pf
51	M	10	South Africa		T1-T2-	Negative	-	Negative	-	Negative	-	Negative
52	M	21	Cameroon		T1+T2-	Negative	-	Negative	-	Negative	-	Negative
53	M	67	Guatemala,, Honduras, Belize, El Salvador, Nicaragua, Costa Rica, Panama, Mexico		T1-T2-	Negative	-	Negative	-	Negative	-	Negative
54	M	33	Benin		T1+T2-	Pf	0.015	Pf	0.009	Pf	0.0088	Pf
55	F	36	Angola		T1-T2-	Negative	-	Negative	-	Negative	-	Negative
56	M	50	Nigeria		T1+T2-	Pf	0.054	Pf	0.0758	Pf	0.0088	Pf
57	M	50	Malawi		T1-T2-	Negative	-	Negative	-	Negative	-	Negative
58	M	20	Benin		T1+T2+	Pf	0.252	Pf	0.3182	Pf	0.3069	Pf
59	M	39	Ivory Coast		T1+T2-	Pf	0.02	Pf	0.0233	Pf	0.0219	Pf
60	M	50	Nigeria		T1+T2+	Pf	0.076	Pf	0.0662	Pf	0.0636	Pf
61	M	33	Nigeria		T1+T2-	Pf	0.0354	Pf	0.023	Pf	0.0218	Pf
62	F	35	Uganda		T1-T2-	Negative	-	Negative	-	Negative	-	Negative
63	F	40	Malawi		T1-T2-	Negative	-	Negative	-	Negative	-	Negative
64	F	34	Malawi		T1-T2-	Negative	-	Negative	-	Negative	-	Negative
65	M	38	South Sudan		T1+T2-	Pf	0.0086	Pf	0.0063	Pf	0.006	Pf
66	F	21	Uganda, Rwanda		T1-T2-	Negative	-	Negative	-	Negative	-	Negative
67	M	41	PNG		T1-T2-	Negative	-	Negative	-	Negative	-	Negative
68	M	30	Bangladesh		T1-T2-	Negative	-	Negative	-	Negative	-	Negative
69	F	49	Rwanda, Laos		T1-T2-	Negative	-	Negative	-	Negative	-	Negative
70	M	58	PNG		T1-T2-	Negative	-	Negative	-	Negative	-	Negative
71	F	39	Rwanda		T1-T2-	Negative	-	Negative	-	Negative	-	Negative
72	M	40	PNG		T1-T2-	Negative	-	Negative	-	Negative	-	Negative
73	M	18	Thailand, Vietnam		T1-T2-	Negative	-	Negative	-	Negative	-	Negative
74	M	41	Nigeria		T1+T2+	Pf	0.155	Pf	0.1186	Pf	0.1019	Pf
75	F	39	Sierra Leone		T1-T2-	Negative	-	Negative	-	Negative	-	Negative
76	M	57	Argentina, Mexico		T1-T2-	Negative	-	Negative	-	Negative	-	Negative
77	M	32	Djibouti		T1-T2-	Negative	-	Negative	-	Negative	-	Negative
78	F	24	Uganda	2019	T1+T2+	Pf	0.94	Pf	0.94	Pf	0.8235	Pf
79	F	33	Uganda		T1-T2-	Negative	-	Negative	-	Negative	-	Negative
80	M	47	Burkina Faso, Mali		T1+T2+	Pf	0.214	Pf	0.2405	Pf	0.2339	Pf
