# Supplementary material for: Clinical performance testing of the automated haematology analyzer XN-31 prototype using whole blood samples from patients with imported malaria in Japan
Source: Malar J. 2022 Jul 30;21:229. doi: 10.1186/s12936-022-04247-x (PMC9338637; doi:10.1186/s12936-022-04247-x)
Supplement: Supplementary file 3 — Additional file 3. Comparison of the results of the nested PCR and microscopy or the XN-31p for evaluation of the ability of each method to discriminate Plasmodium species. [file 12936_2022_4247_MOESM3_ESM.xlsx]

## Sheet: Sheet1
		Nested PCR
		Pf	Others	Pf and Others
Microscopy	Pf	27	0	0
	Others	0	3	1
	Pf and Others	0	0	1
	Negative	1	0	0
			Coincidence rate: 0.939
		Nested PCR
		Pf	Others	Pf and Others
LM mode Flagging	Malaria?(Pf)	26	1	1
	Malaria?(Others)	0	2	1
	Malaria?(UNC)	1	0	0
	Negative	1	0	0
			Coincidence rate: 0.848
		Nested PCR
		Pf	Others	Pf and Others
PD mode Flagging	Malaria?(Pf)	26	1	1
	Malaria?(Others)	0	2	0
	Malaria?(UNC)	0	0	0
	Malaria?(Pf) Malaria?(Others)	0	0	1
	Negative	2	0	0
			Coincidence rate: 0.906
