# Supplementary material for: Clinical performance testing of the automated haematology analyzer XN-31 prototype using whole blood samples from patients with imported malaria in Japan
Source: Malar J. 2022 Jul 30;21:229. doi: 10.1186/s12936-022-04247-x (PMC9338637; doi:10.1186/s12936-022-04247-x)
Supplement: Supplementary file 4 — Additional file 4. All MI-RBC# and MI-RBC% data of the 10 repetitive measurements of 5 samples obtained by both the LM and PD modes of the XN-31p. [file 12936_2022_4247_MOESM4_ESM.xlsx]

## Sheet: Sheet1
		Case No. 4 (Pf)					Case No. 10 (Pv)					Case No. 23 (Pf)
		LM		PD			LM		PD			LM		PD
		MI-RBC# (102/µL)	MI-RBC% (%)	MI-RBC# (102/µL)	MI-RBC% (%)		MI-RBC# (102/µL)	MI-RBC% (%)	MI-RBC# (102/µL)	MI-RBC% (%)		MI-RBC# (102/µL)	MI-RBC% (%)	MI-RBC# (102/µL)	MI-RBC% (%)
	1st	48.271	0.8989	49.81	0.8633	1st	3.096	0.065	2.968	0.0614	1st	405.179	8.0393	412.625	8.4209
	2nd	47.831	0.8907	50.768	0.8829	2nd	3.063	0.0633	3.25	0.0669	2nd	405.601	8.0158	419.606	8.5985
	3rd	47.868	0.8881	50.728	0.8731	3rd	3.081	0.0642	3.172	0.0649	3rd	407.162	8.0786	419.743	8.6013
	4th	47.824	0.8791	50.718	0.8851	4th	3.042	0.0628	3.089	0.0644	4th	406.183	8.0115	420.021	8.6781
	5th	48.136	0.8898	50.037	0.8794	5th	3.086	0.0643	3.03	0.0618	5th	407.14	8.0622	424.23	8.729
	6th	48.208	0.8845	49.545	0.8632	6th	3.019	0.0626	3.015	0.0623	6th	404.904	8.0498	428.554	8.746
	7th	47.644	0.871	50.068	0.883	7th	3.02	0.0625	3.028	0.0635	7th	406.071	8.0251	444.666	9.2254
	8th	48.223	0.8832	49.49	0.8728	8th	3.062	0.063	3.065	0.0628	8th	402.946	7.995	418.571	8.7384
	9th	47.904	0.8904	50.162	0.8694	9th	3.073	0.0634	3.035	0.0621	9th	404.347	8.0228	409.065	8.6301
	10th	48.174	0.9021	46.656	0.877	10th	3.088	0.0633	2.961	0.0622	10th	406.938	8.0742	400.819	8.4919
	Average	48.0083	0.88778	49.7982	0.87492	Average	3.0630	0.06344	3.0613	0.06323	Average	405.647	8.03743	419.7900	8.68596
	SD	0.2179	0.00905	1.1993	0.00794	SD	0.0277	0.00082	0.0896	0.00172	SD	1.3506	0.02813	11.7529	0.21734
	CV%	0.5%	1.0%	2.4%	0.9%	CV%	0.9%	1.3%	2.9%	2.7%	CV%	0.3%	0.4%	2.8%	2.5%
		Case No. 7 (Pf)					Case No. 14 (Pm and Pf)
		LM		PD			LM		PD
		MI-RBC# (102/µL)	MI-RBC% (%)	MI-RBC# (102/µL)	MI-RBC% (%)		MI-RBC# (102/µL)	MI-RBC% (%)	MI-RBC# (102/µL)	MI-RBC% (%)
	1st	0.166	0.004	0.141	0.0033	1st	0.708	0.0244	0.522	0.0202
	2nd	0.145	0.0035	0.136	0.0032	2nd	0.685	0.023	0.557	0.0221
	3rd	0.144	0.0034	0.15	0.0035	3rd	0.706	0.0244	0.54	0.0213
	4th	0.156	0.0037	0.136	0.0031	4th	0.793	0.0269	0.565	0.0217
	5th	0.166	0.004	0.122	0.0028	5th	0.852	0.0273	0.579	0.0226
	6th	0.148	0.0035	0.132	0.0031	6th	0.73	0.0261	0.537	0.0211
	7th	0.172	0.0041	0.133	0.003	7th	0.656	0.0238	0.548	0.0212
	8th	0.15	0.0035	0.15	0.0035	8th	0.684	0.0248	0.569	0.0222
	9th	0.153	0.0036	0.115	0.0026	9th	0.688	0.0249	0.573	0.0228
	10th	0.157	0.0037	0.153	0.0034	10th	0.796	0.029	0.533	0.021
	Average	0.1557	0.00370	0.1368	0.00315	Average	0.7298	0.02546	0.5523	0.02162
	SD	0.0096	0.00025	0.0123	0.00030	SD	0.0629	0.00183	0.0191	0.00081
	CV%	6.2%	6.7%	9.0%	9.4%	CV%	8.6%	7.2%	3.5%	3.7%
